# Supplementary material for: Usefulness of Orientation to the Year as an Aid to Case Finding of Mild Cognitive Impairment or Depression in Community-Dwelling Older Adults
Source: Int J Environ Res Public Health. 2021 Jul 30;18(15):8096. doi: 10.3390/ijerph18158096 (PMC8345456; doi:10.3390/ijerph18158096)
Supplement: Supplementary file 1 [file ijerph-18-08096-s001.zip]

Archive with 13 entries (13 files):
- Table S1.pdf
- Table S10.pdf
- Table S11.pdf
- Table S12.pdf
- Table S13.pdf
- Table S2.pdf
- Table S3.pdf
- Table S4.pdf
- Table S5.pdf
- Table S6.pdf
- Table S7.pdf
- Table S8.pdf
- Table S9.pdf
